# Supplementary material for: Engineered fluoride sensitivity enables biocontainment and selection of genetically-modified yeasts
Source: Nat Commun. 2020 Oct 29;11:5459. doi: 10.1038/s41467-020-19271-1 (PMC7596524; doi:10.1038/s41467-020-19271-1)
Supplement: Supplementary file 4 — Source Data [file 41467_2020_19271_MOESM4_ESM.xlsx]

## Sheet: Figure 2
2b
KO				WT
Replicate	[NaF] (mM)	OD600		Replicate	[NaF] (mM)	OD600
1	0	10.52		1	0	10.54
2	0	10.88		2	0	10.26
3	0	10.76		3	0	9.92
1	0.002	10.52		1	4	10.24
2	0.002	10.82		2	4	9.92
3	0.002	10.84		3	4	9.48
1	0.004	10.78		1	8	9.32
2	0.004	11		2	8	8.88
3	0.004	10.76		3	8	8.74
1	0.008	10.62		1	16	8.58
2	0.008	11.02		2	16	8.08
3	0.008	10.88		3	16	7.94
1	0.016	9.52		1	32	5.11
2	0.016	9.68		2	32	2.97
3	0.016	9.48		3	32	3.44
1	0.032	7.3		1	48	1.7
2	0.032	7.5		2	48	0.745
3	0.032	7.42		3	48	0.85
1	0.064	4.68		1	64	0.19
2	0.064	4.72		2	64	0.144
3	0.064	4.64		3	64	0.156
1	0.128	1.7		1	96	0.187
2	0.128	1.715		2	96	0.168
3	0.128	1.695		3	96	0.176
1	0.256	0.48		1	128	0.175
2	0.256	0.473		2	128	0.187
3	0.256	0.474		3	128	0.187
1	0.512	0.285		1	192	0.177
2	0.512	0.286		2	192	0.199
3	0.512	0.274		3	192	0.193
1	1.024	0.212		1	256	0.171
2	1.024	0.222		2	256	0.18
3	1.024	0.22		3	256	0.175
2e
Culture	Replicate	Singlet MFI
WT	1	65.2
	2	65.4
	3	66.1
WT pRS315 tetO7-PTEF1-yEGFP	1	5979
	2	6414
	3	4741
	4	8091
KO pRS315 tetO7-PTEF1-yEGFP	1	5740
	2	4904
	3	5911
	4	5810
2f
Left Panel
Strain	Replicate	[NaF] (mM)	OD600
BJ5465 fex1::GSHU ∆fex2	1	0.125	11.34
BJ5465 fex1::GSHU ∆fex2	2	0.125	11.22
BJ5465 fex1::GSHU ∆fex2	3	0.125	11.44
BJ5465 fex1::GSHU ∆fex2	1	0.256	0.73
BJ5465 fex1::GSHU ∆fex2	2	0.256	0.92
BJ5465 fex1::GSHU ∆fex2	3	0.256	0.96
BJ5465 fex1::GSHU ∆fex2	1	0.512	0.51
BJ5465 fex1::GSHU ∆fex2	2	0.512	0.53
BJ5465 fex1::GSHU ∆fex2	3	0.512	0.61
BJ5465 fex1::GSHU ∆fex2	1	1.024	0.41
BJ5465 fex1::GSHU ∆fex2	2	1.024	0.35
BJ5465 fex1::GSHU ∆fex2	3	1.024	0.37
BJ5465 fex1::GSHU ∆fex2	1	2.048	0.312
BJ5465 fex1::GSHU ∆fex2	2	2.048	0.324
BJ5465 fex1::GSHU ∆fex2	3	2.048	0.352
BJ5465 fex1::GSHU ∆fex2	1	4.096	0.302
BJ5465 fex1::GSHU ∆fex2	2	4.096	0.296
BJ5465 fex1::GSHU ∆fex2	3	4.096	0.32
BJ5465 fex1::GSHU ∆fex2	1	8.192	0.264
BJ5465 fex1::GSHU ∆fex2	2	8.192	0.278
BJ5465 fex1::GSHU ∆fex2	3	8.192	0.3
BJ5465 fex1::GSHU ∆fex2	1	16.384	0.258
BJ5465 fex1::GSHU ∆fex2	2	16.384	0.268
BJ5465 fex1::GSHU ∆fex2	3	16.384	0.284
BJ5465 WT	1	0.125	10.52
BJ5465 WT	2	0.125	10.1
BJ5465 WT	3	0.125	10.2
BJ5465 WT	1	16.384	10.18
BJ5465 WT	2	16.384	9.98
BJ5465 WT	3	16.384	9.9
Right Panel
Strain	Replicate	[NaF] (mM)	OD600
BJ5465 fex1::GSHU ∆fex2	1	0.125	5.34
BJ5465 fex1::GSHU ∆fex2	2	0.125	5.36
BJ5465 fex1::GSHU ∆fex2	3	0.125	5.14
BJ5465 fex1::GSHU ∆fex2	1	2.048	0.62
BJ5465 fex1::GSHU ∆fex2	2	2.048	0.78
BJ5465 fex1::GSHU ∆fex2	3	2.048	0.72
BJ5465 fex1::GSHU ∆fex2	1	0.256	2.5
BJ5465 fex1::GSHU ∆fex2	2	0.256	1.78
BJ5465 fex1::GSHU ∆fex2	3	0.256	1.94
BJ5465 fex1::GSHU ∆fex2	1	4.096	0.76
BJ5465 fex1::GSHU ∆fex2	2	4.096	0.96
BJ5465 fex1::GSHU ∆fex2	3	4.096	0.78
BJ5465 fex1::GSHU ∆fex2	1	0.512	1.28
BJ5465 fex1::GSHU ∆fex2	2	0.512	1.68
BJ5465 fex1::GSHU ∆fex2	3	0.512	1.6
BJ5465 fex1::GSHU ∆fex2	1	8.192	1.54
BJ5465 fex1::GSHU ∆fex2	2	8.192	1.44
BJ5465 fex1::GSHU ∆fex2	3	8.192	1.62
BJ5465 fex1::GSHU ∆fex2	1	1.024	1.7
BJ5465 fex1::GSHU ∆fex2	2	1.024	1.8
BJ5465 fex1::GSHU ∆fex2	3	1.024	1.9
BJ5465 fex1::GSHU ∆fex2	1	16.384	1.72
BJ5465 fex1::GSHU ∆fex2	2	16.384	1.48
BJ5465 fex1::GSHU ∆fex2	3	16.384	1.76
BJ5465 WT	1	16.384	4.72
BJ5465 WT	2	16.384	4.1
BJ5465 WT	3	16.384	3.66

## Sheet: Figure 3
3a
Culture	BJ5465 WT	BJ5465 fex1:GSHU ∆fex2	BJ5465 fex1:GSHU ∆fex2 pCFEX1 A2aGH	BJ5465 fex1:GSHU ∆fex2 pEFEX1 A2aGH
[NaF] (mM)	OD600
0	8.73	9.29	8.13	8.93
0.25	8.66	1.15	8.5	8.9
0.5	8.76	0.9	8.63	8.88
1	8.72	0.76	8.53	8.9
2	8.66	0.69	8.6	8.83
4	9.45	0.77	9.55	9.65
8	9.37	0.74	9.37	9.5
16	9.22	0.72	9.29	9.43
32	8.38	0.69	8.99	9.39
48	6.82	0.81	8.77	9.15
64	5.44	0.79	7.44	7.75
96	2.99	0.73	3.18	2.93
3e
Sample	Replicate	Mean Singlet Fluorescence Intensity (a.u.) (530 nm)
BJ5465 fex1::GSHU Δfex2	1	104
	2	103
	3	101
BJ5465 fex1::GSHU Δfex2 pCFEX1 A2aGH	1	257
	2	290
	3	423
BJ5465 fex1::GSHU Δfex2 pCFEX2 A2aGH	1	213
	2	222
	3	203
	4	221
BJ5465 fex1::GSHU Δfex2 pCFEX3 A2aGH	1	213
	2	208
	3	197
	4	208
BJ5465 fex1::GSHU Δfex2 pEFEX1 A2aGH	1	411
	2	432
	3	437
BJ5465 fex1::GSHU Δfex2 pEFEX2 A2aGH	1	524
	2	543
	3	529
	4	429
BJ5465 fex1::GSHU Δfex2 pEFEX3 A2aGH	1	684
	2	705
	3	635
	4	841

## Sheet: Supplementary Figure 2
Sample	[NaF] (mM)	pH Buffered?	Final pH	% in gate	Mean Singlet Fluorescence Intensity (a.u.) (530 nm)
BJ5465 WT	10	Yes	5.77	0.036	72.2
BJ5465 fex1::GSHU Δfex2	0	Yes	5.63	0.019	66
BJ5465 fex1::GSHU Δfex2 pCFEX A2aGH 1	10	Yes	5.67	59.2	427
BJ5465 fex1::GSHU Δfex2 pCFEX A2aGH 2	10	Yes	5.67	60.4	466
BJ5465 fex1::GSHU Δfex2 pCFEX A2aGH 3	10	Yes	5.66	55.3	396
BJ5465 fex1::GSHU Δfex2 pEFEX A2aGH 1	10	Yes	5.78	58.5	623
BJ5465 fex1::GSHU Δfex2 pEFEX A2aGH 2	10	Yes	5.73	57.7	587
BJ5465 fex1::GSHU Δfex2 pEFEX A2aGH 3	10	Yes	5.75	58.4	604
BJ5465 WT	10	No	5.6	0.18	76.9
BJ5465 fex1::GSHU Δfex2	0	No	4.86	0.021	66.7
BJ5465 fex1::GSHU Δfex2 pCFEX A2aGH 1	10	No	5.12	56.5	344
BJ5465 fex1::GSHU Δfex2 pCFEX A2aGH 2	10	No	5.09	55.5	344
BJ5465 fex1::GSHU Δfex2 pCFEX A2aGH 3	10	No	5.1	54.3	324
BJ5465 fex1::GSHU Δfex2 pEFEX A2aGH 1	10	No	5.24	63.6	628
BJ5465 fex1::GSHU Δfex2 pEFEX A2aGH 2	10	No	5.23	63.8	641
BJ5465 fex1::GSHU Δfex2 pEFEX A2aGH 3	10	No	5.22	64	654

## Sheet: Supplementary Table 1
Replicate	Cells Plated	CFU on 210.5 uM NaF	CFU on 5 mM NaF
1	128000000	2	0
2	110000000	1	0
3	138000000	0	0
